# Supplementary material for: Thyroid cancer and cardiovascular diseases: a Mendelian randomization study
Source: Front Cardiovasc Med. 2024 Apr 25;11:1344515. doi: 10.3389/fcvm.2024.1344515 (PMC11080944; doi:10.3389/fcvm.2024.1344515)
Supplement: Supplementary file 1 [file Presentation1.zip]

Archive with 11 entries (8 files):
- Presentation/
- Presentation/Supplementary Figures S1/
- Presentation/Supplementary Figures S1/Figure S3.tif
- Presentation/Supplementary Figures S1/Figure S4.tif
- Presentation/Supplementary Figures S2/
- Presentation/Supplementary Figures S2/Figure S10.tif
- Presentation/Supplementary Figures S2/Figure S5.tif
- Presentation/Supplementary Figures S2/Figure S6.tif
- Presentation/Supplementary Figures S2/Figure S7.tif
- Presentation/Supplementary Figures S2/Figure S8.tif
- Presentation/Supplementary Figures S2/Figure S9.tif
