# Supplementary material for: Thyroid cancer and cardiovascular diseases: a Mendelian randomization study
Source: Front Cardiovasc Med. 2024 Apr 25;11:1344515. doi: 10.3389/fcvm.2024.1344515 (PMC11080944; doi:10.3389/fcvm.2024.1344515)
Supplement: Supplementary file 2 [file Datasheet1.xlsx]

## Sheet: thyroid_cancer
	se.exposure	pos.exposure	samplesize.exposure	chr.exposure	pval.exposure	beta.exposure	id.exposure	SNP	effect_allele.exposure	other_allele.exposure	eaf.exposure	exposure	mr_keep.exposure	pval_origin.exposure	data_source.exposure
1	0.1609	89847372	1187	1	1.39701e-59	2.26433	ieu-a-1082	rs4658359	T	G	0.8659	Thyroid cancer || id:ieu-a-1082	TRUE	reported	igd
2	0.09526	100811859	1187	1	4.69894e-107	-2.00545	ieu-a-1082	rs7516666	T	G	0.4547	Thyroid cancer || id:ieu-a-1082	TRUE	reported	igd
3	0.08497	178489978	1187	1	1.44411e-16	0.69816	ieu-a-1082	rs3813636	G	T	0.5227	Thyroid cancer || id:ieu-a-1082	TRUE	reported	igd
4	0.1176	78527876	1187	1	1.09396e-35	-1.40143	ieu-a-1082	rs638335	T	G	0.7619	Thyroid cancer || id:ieu-a-1082	TRUE	reported	igd
5	0.08543	213091573	1187	1	7.85778e-14	0.635518	ieu-a-1082	rs12140722	C	A	0.4797	Thyroid cancer || id:ieu-a-1082	TRUE	reported	igd
6	0.09178	226004162	1187	1	4.43598e-10	-0.569515	ieu-a-1082	rs17571067	A	C	0.291	Thyroid cancer || id:ieu-a-1082	TRUE	reported	igd
7	0.08918	24466035	1187	1	7.01617e-15	-0.689952	ieu-a-1082	rs4648935	T	G	0.3463	Thyroid cancer || id:ieu-a-1082	TRUE	reported	igd
8	0.08451	57614330	1187	1	2.29509e-11	0.562997	ieu-a-1082	rs546583	C	A	0.5329	Thyroid cancer || id:ieu-a-1082	TRUE	reported	igd
9	0.09403	79174955	1187	1	8.96004e-09	-0.538026	ieu-a-1082	rs12403117	A	C	0.2722	Thyroid cancer || id:ieu-a-1082	TRUE	reported	igd
10	0.08591	80417950	1187	1	1.00207e-13	0.6362	ieu-a-1082	rs1325201	T	G	0.6027	Thyroid cancer || id:ieu-a-1082	TRUE	reported	igd
11	0.09228	165831128	1187	1	1.83101e-09	-0.552169	ieu-a-1082	rs10494448	C	A	0.3019	Thyroid cancer || id:ieu-a-1082	TRUE	reported	igd
12	0.08456	192758615	1187	1	1.85699e-08	0.474333	ieu-a-1082	rs6670601	C	A	0.5611	Thyroid cancer || id:ieu-a-1082	TRUE	reported	igd
13	0.09004	5347979	1187	1	1.02306e-12	-0.637902	ieu-a-1082	rs678476	A	C	0.321	Thyroid cancer || id:ieu-a-1082	TRUE	reported	igd
14	0.1254	12606725	1187	1	1.483e-08	0.700575	ieu-a-1082	rs10779770	C	A	0.8724	Thyroid cancer || id:ieu-a-1082	TRUE	reported	igd
15	0.117	42325122	1187	1	3.395e-09	-0.683197	ieu-a-1082	rs10493096	A	C	0.1507	Thyroid cancer || id:ieu-a-1082	TRUE	reported	igd
16	0.1392	115921680	1187	1	3.22998e-85	2.3758	ieu-a-1082	rs4391665	G	A	0.8158	Thyroid cancer || id:ieu-a-1082	TRUE	reported	igd
17	0.08672	208113731	1187	1	8.95159e-11	0.560016	ieu-a-1082	rs1028400	C	A	0.6336	Thyroid cancer || id:ieu-a-1082	TRUE	reported	igd
18	0.09458	2358944	1187	1	4.14e-105	1.97472	ieu-a-1082	rs10797423	C	A	0.5565	Thyroid cancer || id:ieu-a-1082	TRUE	reported	igd
19	0.2341	46196813	1187	1	1.28086e-49	-2.72098	ieu-a-1082	rs28433203	T	G	0.09072	Thyroid cancer || id:ieu-a-1082	TRUE	reported	igd
20	0.08897	107109564	1187	1	2.44399e-09	0.528862	ieu-a-1082	rs12040716	C	A	0.3667	Thyroid cancer || id:ieu-a-1082	TRUE	reported	igd
21	0.09973	111306729	1187	1	2.22895e-11	0.661656	ieu-a-1082	rs12118017	C	A	0.2657	Thyroid cancer || id:ieu-a-1082	TRUE	reported	igd
22	0.08413	119493411	1187	1	3.07496e-08	0.464738	ieu-a-1082	rs1750330	C	A	0.5294	Thyroid cancer || id:ieu-a-1082	TRUE	reported	igd
23	0.1237	165051974	1187	1	1.91867e-107	-2.42838	ieu-a-1082	rs12564912	T	G	0.2524	Thyroid cancer || id:ieu-a-1082	TRUE	reported	igd
24	0.08551	184051573	1187	1	4.50817e-17	0.71393	ieu-a-1082	rs1327144	C	A	0.4602	Thyroid cancer || id:ieu-a-1082	TRUE	reported	igd
25	0.08718	218361784	1187	1	5.91834e-11	-0.568278	ieu-a-1082	rs7528076	A	C	0.365	Thyroid cancer || id:ieu-a-1082	TRUE	reported	igd
26	0.09423	12037951	1187	2	2.25216e-11	0.626049	ieu-a-1082	rs4233904	C	A	0.7303	Thyroid cancer || id:ieu-a-1082	TRUE	reported	igd
27	0.08816	106907876	1187	2	8.28705e-13	0.627547	ieu-a-1082	rs2011347	G	T	0.6493	Thyroid cancer || id:ieu-a-1082	TRUE	reported	igd
28	0.1114	113829869	1187	2	7.98914e-85	-2.0159	ieu-a-1082	rs13019891	T	G	0.2479	Thyroid cancer || id:ieu-a-1082	TRUE	reported	igd
29	0.1108	142495019	1187	2	3.50397e-10	-0.687762	ieu-a-1082	rs1898422	A	C	0.1705	Thyroid cancer || id:ieu-a-1082	TRUE	reported	igd
30	0.08532	227359131	1187	2	1.51496e-14	0.652773	ieu-a-1082	rs1846861	C	A	0.5473	Thyroid cancer || id:ieu-a-1082	TRUE	reported	igd
31	0.08694	241512470	1187	2	6.47441e-12	-0.594431	ieu-a-1082	rs2001823	T	G	0.5642	Thyroid cancer || id:ieu-a-1082	TRUE	reported	igd
32	0.0875	19590019	1187	2	4.64098e-09	-0.510826	ieu-a-1082	rs1813617	A	C	0.3482	Thyroid cancer || id:ieu-a-1082	TRUE	reported	igd
33	0.0972	36162761	1187	2	5.45758e-11	0.632805	ieu-a-1082	rs1880256	C	A	0.7554	Thyroid cancer || id:ieu-a-1082	TRUE	reported	igd
34	0.08663	46709607	1187	2	7.77499e-10	-0.530858	ieu-a-1082	rs2121697	C	A	0.387	Thyroid cancer || id:ieu-a-1082	TRUE	reported	igd
35	0.09678	144578152	1187	2	1.84289e-15	-0.761854	ieu-a-1082	rs10928200	T	G	0.2569	Thyroid cancer || id:ieu-a-1082	TRUE	reported	igd
36	0.08459	181106013	1187	2	7.03234e-11	-0.54974	ieu-a-1082	rs2368105	T	G	0.4901	Thyroid cancer || id:ieu-a-1082	TRUE	reported	igd
37	0.1175	232816237	1187	2	3.53834e-82	-2.07227	ieu-a-1082	rs2679163	T	G	0.2377	Thyroid cancer || id:ieu-a-1082	TRUE	reported	igd
38	0.1195	50142117	1187	2	1.0639e-85	-2.13877	ieu-a-1082	rs971732	C	A	0.2351	Thyroid cancer || id:ieu-a-1082	TRUE	reported	igd
39	0.1038	79450227	1187	2	1.14025e-106	2.13453	ieu-a-1082	rs13404338	G	A	0.677	Thyroid cancer || id:ieu-a-1082	TRUE	reported	igd
40	0.0851	98989700	1187	2	3.23594e-12	0.590561	ieu-a-1082	rs3769754	C	A	0.4738	Thyroid cancer || id:ieu-a-1082	TRUE	reported	igd
41	0.1106	117377433	1187	2	9.15208e-09	0.629797	ieu-a-1082	rs2197176	C	A	0.8258	Thyroid cancer || id:ieu-a-1082	TRUE	reported	igd
42	0.09614	216503552	1187	2	1.41514e-37	-1.20397	ieu-a-1082	rs10199888	T	C	0.2828	Thyroid cancer || id:ieu-a-1082	TRUE	reported	igd
43	0.09328	166656155	1187	2	9.13692e-13	0.661455	ieu-a-1082	rs12151689	C	A	0.7209	Thyroid cancer || id:ieu-a-1082	TRUE	reported	igd
44	0.09916	176709006	1187	2	2.86003e-09	-0.585011	ieu-a-1082	rs4142879	A	C	0.2307	Thyroid cancer || id:ieu-a-1082	TRUE	reported	igd
45	0.08517	25032151	1187	2	1.92801e-10	0.540426	ieu-a-1082	rs10208038	G	T	0.5615	Thyroid cancer || id:ieu-a-1082	TRUE	reported	igd
46	0.08627	83383702	1187	2	2.02488e-15	0.681416	ieu-a-1082	rs12469609	G	T	0.5805	Thyroid cancer || id:ieu-a-1082	TRUE	reported	igd
47	0.119	143756755	1187	2	1.601e-08	-0.66456	ieu-a-1082	rs2452477	T	G	0.1425	Thyroid cancer || id:ieu-a-1082	TRUE	reported	igd
48	0.09948	148121393	1187	2	2.223e-10	0.626424	ieu-a-1082	rs6430168	G	T	0.7732	Thyroid cancer || id:ieu-a-1082	TRUE	reported	igd
49	0.1757	203499512	1187	2	4.02439e-63	-2.46899	ieu-a-1082	rs11692610	C	T	0.1364	Thyroid cancer || id:ieu-a-1082	TRUE	reported	igd
50	0.1122	204916206	1187	2	6.32557e-13	-0.79518	ieu-a-1082	rs11688848	A	C	0.1695	Thyroid cancer || id:ieu-a-1082	TRUE	reported	igd
51	0.08599	4734046	1187	3	1.3471e-11	-0.579283	ieu-a-1082	rs12715419	T	G	0.3925	Thyroid cancer || id:ieu-a-1082	TRUE	reported	igd
52	0.08729	22675098	1187	3	1.74598e-09	-0.523573	ieu-a-1082	rs1459522	T	G	0.3622	Thyroid cancer || id:ieu-a-1082	TRUE	reported	igd
53	0.08637	73327602	1187	3	3.32966e-13	-0.625862	ieu-a-1082	rs1482176	T	G	0.3825	Thyroid cancer || id:ieu-a-1082	TRUE	reported	igd
54	0.09591	104966715	1187	3	8.22621e-87	-1.81708	ieu-a-1082	rs11708894	T	G	0.3553	Thyroid cancer || id:ieu-a-1082	TRUE	reported	igd
55	0.08453	6425168	1187	3	6.06178e-13	0.606052	ieu-a-1082	rs156166	C	A	0.5282	Thyroid cancer || id:ieu-a-1082	TRUE	reported	igd
56	0.08969	17923381	1187	3	7.56833e-54	1.35712	ieu-a-1082	rs6793262	G	T	0.5909	Thyroid cancer || id:ieu-a-1082	TRUE	reported	igd
57	0.08463	45370416	1187	3	2.72201e-09	0.502031	ieu-a-1082	rs1468696	G	T	0.5009	Thyroid cancer || id:ieu-a-1082	TRUE	reported	igd
58	0.08976	68245477	1187	3	3.002e-09	0.530178	ieu-a-1082	rs1388492	T	C	0.6763	Thyroid cancer || id:ieu-a-1082	TRUE	reported	igd
59	0.1219	81439098	1187	3	4.72096e-10	-0.748237	ieu-a-1082	rs17018881	A	C	0.1366	Thyroid cancer || id:ieu-a-1082	TRUE	reported	igd
60	0.1062	119233558	1187	3	8.74178e-95	-2.0526	ieu-a-1082	rs9869760	A	C	0.2937	Thyroid cancer || id:ieu-a-1082	TRUE	reported	igd
61	0.08547	153121917	1187	3	4.08498e-09	-0.501381	ieu-a-1082	rs6440877	A	C	0.5417	Thyroid cancer || id:ieu-a-1082	TRUE	reported	igd
62	0.09358	1390985	1187	3	8.33105e-11	-0.604038	ieu-a-1082	rs1499214	T	G	0.2695	Thyroid cancer || id:ieu-a-1082	TRUE	reported	igd
63	0.08457	37761233	1187	3	2.00078e-11	0.565314	ieu-a-1082	rs2844353	G	T	0.4991	Thyroid cancer || id:ieu-a-1082	TRUE	reported	igd
64	0.08513	164384338	1187	3	1.07399e-12	0.603672	ieu-a-1082	rs2722633	C	A	0.5178	Thyroid cancer || id:ieu-a-1082	TRUE	reported	igd
65	0.09614	175096546	1187	3	2.64801e-10	-0.603489	ieu-a-1082	rs9290550	T	G	0.25	Thyroid cancer || id:ieu-a-1082	TRUE	reported	igd
66	0.08493	28823658	1187	3	3.6509e-13	0.614706	ieu-a-1082	rs11927465	G	T	0.5486	Thyroid cancer || id:ieu-a-1082	TRUE	reported	igd
67	0.085	152687097	1187	3	3.82913e-11	0.559841	ieu-a-1082	rs4679695	C	A	0.5666	Thyroid cancer || id:ieu-a-1082	TRUE	reported	igd
68	0.09571	163930675	1187	3	1.91867e-102	-1.97041	ieu-a-1082	rs1667822	T	G	0.4096	Thyroid cancer || id:ieu-a-1082	TRUE	reported	igd
69	0.0916	187221936	1187	3	1.85183e-12	0.641314	ieu-a-1082	rs9867503	C	A	0.6952	Thyroid cancer || id:ieu-a-1082	TRUE	reported	igd
70	0.08565	65773011	1187	3	1.72401e-10	0.5449	ieu-a-1082	rs1390241	C	A	0.5615	Thyroid cancer || id:ieu-a-1082	TRUE	reported	igd
71	0.08845	100953212	1187	3	5.37403e-12	0.606786	ieu-a-1082	rs513154	G	T	0.662	Thyroid cancer || id:ieu-a-1082	TRUE	reported	igd
72	0.08745	113815108	1187	3	5.77697e-09	0.507498	ieu-a-1082	rs9824256	C	A	0.6534	Thyroid cancer || id:ieu-a-1082	TRUE	reported	igd
73	0.09295	117425366	1187	3	8.93923e-13	0.65959	ieu-a-1082	rs9289086	C	A	0.3285	Thyroid cancer || id:ieu-a-1082	TRUE	reported	igd
74	0.08438	135110411	1187	3	4.142e-08	0.461718	ieu-a-1082	rs711943	C	A	0.5215	Thyroid cancer || id:ieu-a-1082	TRUE	reported	igd
75	0.2916	6200768	1187	4	2.18675e-42	-2.95459	ieu-a-1082	rs16838428	T	C	0.0774	Thyroid cancer || id:ieu-a-1082	TRUE	reported	igd
76	0.08867	48498290	1187	4	9.30251e-44	1.20899	ieu-a-1082	rs10031777	C	T	0.6152	Thyroid cancer || id:ieu-a-1082	TRUE	reported	igd
77	0.103	78558585	1187	4	5.43125e-79	1.83822	ieu-a-1082	rs2866442	G	T	0.7066	Thyroid cancer || id:ieu-a-1082	TRUE	reported	igd
78	0.1116	90166778	1187	4	2.71269e-95	-2.13707	ieu-a-1082	rs6532146	A	C	0.2757	Thyroid cancer || id:ieu-a-1082	TRUE	reported	igd
79	0.08449	119203708	1187	4	4.68004e-09	0.493476	ieu-a-1082	rs11098432	C	A	0.4889	Thyroid cancer || id:ieu-a-1082	TRUE	reported	igd
80	0.09962	157094509	1187	4	3.93913e-13	-0.715802	ieu-a-1082	rs11721807	T	G	0.2295	Thyroid cancer || id:ieu-a-1082	TRUE	reported	igd
81	0.1379	180702862	1187	4	1.40799e-69	-2.16631	ieu-a-1082	rs12510224	G	T	0.1798	Thyroid cancer || id:ieu-a-1082	TRUE	reported	igd
82	0.1169	30625891	1187	4	1.12305e-77	-2.01141	ieu-a-1082	rs12651136	A	C	0.2302	Thyroid cancer || id:ieu-a-1082	TRUE	reported	igd
83	0.08818	55251785	1187	4	4.68101e-08	-0.480296	ieu-a-1082	rs1562058	A	C	0.3512	Thyroid cancer || id:ieu-a-1082	TRUE	reported	igd
84	0.1997	65252628	1187	4	1.39316e-86	3.0297	ieu-a-1082	rs10049939	G	A	0.8437	Thyroid cancer || id:ieu-a-1082	TRUE	reported	igd
85	0.1159	138801097	1187	4	1.81401e-08	-0.64531	ieu-a-1082	rs17294252	A	C	0.1525	Thyroid cancer || id:ieu-a-1082	TRUE	reported	igd
86	0.08547	147947622	1187	4	3.89314e-14	0.643595	ieu-a-1082	rs1370301	G	T	0.5569	Thyroid cancer || id:ieu-a-1082	TRUE	reported	igd
87	0.08646	25993373	1187	4	6.04088e-16	-0.69535	ieu-a-1082	rs6828245	A	C	0.3991	Thyroid cancer || id:ieu-a-1082	TRUE	reported	igd
88	0.0858	104722062	1187	4	8.31706e-09	-0.492865	ieu-a-1082	rs6533109	C	A	0.5615	Thyroid cancer || id:ieu-a-1082	TRUE	reported	igd
89	0.09454	135554935	1187	4	1.38007e-14	0.721547	ieu-a-1082	rs6827297	G	T	0.728	Thyroid cancer || id:ieu-a-1082	TRUE	reported	igd
90	0.1068	161323274	1187	4	4.15403e-08	-0.581248	ieu-a-1082	rs17039540	A	C	0.1881	Thyroid cancer || id:ieu-a-1082	TRUE	reported	igd
91	0.08412	37769060	1187	4	1.55901e-08	-0.474494	ieu-a-1082	rs929958	A	C	0.4672	Thyroid cancer || id:ieu-a-1082	TRUE	reported	igd
92	0.0857	185259670	1187	4	1.253e-08	0.486458	ieu-a-1082	rs4269220	G	T	0.5791	Thyroid cancer || id:ieu-a-1082	TRUE	reported	igd
93	0.0875	172764187	1187	4	1.77101e-10	0.555997	ieu-a-1082	rs11132917	G	T	0.6498	Thyroid cancer || id:ieu-a-1082	TRUE	reported	igd
94	0.08647	16904555	1187	5	2.25398e-10	-0.546626	ieu-a-1082	rs153709	A	C	0.4108	Thyroid cancer || id:ieu-a-1082	TRUE	reported	igd
95	0.09258	40765862	1187	5	4.29705e-09	0.541113	ieu-a-1082	rs6882903	C	A	0.7175	Thyroid cancer || id:ieu-a-1082	TRUE	reported	igd
96	0.1274	92276435	1187	5	2.06538e-104	2.44369	ieu-a-1082	rs163952	C	A	0.7677	Thyroid cancer || id:ieu-a-1082	TRUE	reported	igd
97	0.09431	127156760	1187	5	6.95665e-99	1.91122	ieu-a-1082	rs698171	C	A	0.5923	Thyroid cancer || id:ieu-a-1082	TRUE	reported	igd
98	0.08994	27559659	1187	5	2.174e-08	0.501536	ieu-a-1082	rs6870385	C	A	0.6872	Thyroid cancer || id:ieu-a-1082	TRUE	reported	igd
99	0.08958	63815993	1187	5	2.29901e-09	0.532978	ieu-a-1082	rs272620	G	T	0.3534	Thyroid cancer || id:ieu-a-1082	TRUE	reported	igd
100	0.08892	96837053	1187	5	1.50107e-12	0.625938	ieu-a-1082	rs1021224	C	A	0.3819	Thyroid cancer || id:ieu-a-1082	TRUE	reported	igd
101	0.09468	112523526	1187	5	3.45621e-11	-0.623261	ieu-a-1082	rs2044241	A	C	0.6889	Thyroid cancer || id:ieu-a-1082	TRUE	reported	igd
102	0.111	167392547	1187	5	4.54151e-75	-1.90314	ieu-a-1082	rs1123570	A	C	0.2544	Thyroid cancer || id:ieu-a-1082	TRUE	reported	igd
103	0.09393	132805024	1187	5	8.41783e-11	-0.606236	ieu-a-1082	rs12186611	A	C	0.2716	Thyroid cancer || id:ieu-a-1082	TRUE	reported	igd
104	0.09123	175319561	1187	5	1.071e-09	0.553885	ieu-a-1082	rs4867811	G	T	0.3396	Thyroid cancer || id:ieu-a-1082	TRUE	reported	igd
105	0.09622	177725209	1187	5	3.33426e-109	-2.04253	ieu-a-1082	rs2973786	T	G	0.4283	Thyroid cancer || id:ieu-a-1082	TRUE	reported	igd
106	0.08545	492922	1187	5	1.54917e-11	-0.57412	ieu-a-1082	rs10475268	T	G	0.4441	Thyroid cancer || id:ieu-a-1082	TRUE	reported	igd
107	0.08588	6598553	1187	5	1.7398e-17	-0.726497	ieu-a-1082	rs11743743	A	C	0.4264	Thyroid cancer || id:ieu-a-1082	TRUE	reported	igd
108	0.1127	31385490	1187	5	2.06681e-83	-2.01741	ieu-a-1082	rs576070	T	G	0.2377	Thyroid cancer || id:ieu-a-1082	TRUE	reported	igd
109	0.08446	38356769	1187	5	1.81899e-10	-0.537078	ieu-a-1082	rs2589810	A	C	0.5128	Thyroid cancer || id:ieu-a-1082	TRUE	reported	igd
110	0.1992	103376332	1187	5	5.06407e-56	-2.56525	ieu-a-1082	rs7735978	A	C	0.1176	Thyroid cancer || id:ieu-a-1082	TRUE	reported	igd
111	0.1021	138115219	1187	5	3.378e-09	0.599111	ieu-a-1082	rs825770	G	T	0.7904	Thyroid cancer || id:ieu-a-1082	TRUE	reported	igd
112	0.08621	153093323	1187	5	5.77497e-09	-0.500545	ieu-a-1082	rs4336409	T	G	0.3887	Thyroid cancer || id:ieu-a-1082	TRUE	reported	igd
113	0.1541	53553740	1187	5	3.24116e-44	1.93167	ieu-a-1082	rs26887	G	A	0.1822	Thyroid cancer || id:ieu-a-1082	TRUE	reported	igd
114	0.08593	68379836	1187	5	3.1989e-11	-0.568278	ieu-a-1082	rs163192	A	C	0.4229	Thyroid cancer || id:ieu-a-1082	TRUE	reported	igd
115	0.08487	78772071	1187	5	3.95094e-15	0.663588	ieu-a-1082	rs10474588	C	A	0.5398	Thyroid cancer || id:ieu-a-1082	TRUE	reported	igd
116	0.08499	58437809	1187	6	4.13904e-13	-0.613597	ieu-a-1082	rs1224751	T	C	0.4337	Thyroid cancer || id:ieu-a-1082	TRUE	reported	igd
117	0.1138	88152535	1187	6	8.12082e-96	2.1698	ieu-a-1082	rs9294379	A	C	0.74	Thyroid cancer || id:ieu-a-1082	TRUE	reported	igd
118	0.08668	88619412	1187	6	1.60214e-11	-0.581657	ieu-a-1082	rs9344740	T	G	0.5823	Thyroid cancer || id:ieu-a-1082	TRUE	reported	igd
119	0.09556	103827338	1187	6	3.04089e-113	2.06436	ieu-a-1082	rs12196235	C	A	0.5571	Thyroid cancer || id:ieu-a-1082	TRUE	reported	igd
120	0.1228	117252759	1187	6	1.87202e-10	-0.770244	ieu-a-1082	rs630695	G	T	0.1366	Thyroid cancer || id:ieu-a-1082	TRUE	reported	igd
121	0.08707	119449385	1187	6	3.93731e-13	0.628609	ieu-a-1082	rs1889562	G	T	0.4127	Thyroid cancer || id:ieu-a-1082	TRUE	reported	igd
122	0.319	140194149	1187	6	1.08493e-28	-2.72159	ieu-a-1082	rs12524738	A	G	0.05297	Thyroid cancer || id:ieu-a-1082	TRUE	reported	igd
123	0.08505	144031193	1187	6	4.19904e-10	0.529499	ieu-a-1082	rs2488100	G	T	0.5795	Thyroid cancer || id:ieu-a-1082	TRUE	reported	igd
124	0.08824	66021416	1187	6	1.48799e-09	0.531369	ieu-a-1082	rs6937429	G	T	0.6614	Thyroid cancer || id:ieu-a-1082	TRUE	reported	igd
125	0.08597	74920235	1187	6	8.2737e-13	0.612674	ieu-a-1082	rs2184234	G	T	0.5664	Thyroid cancer || id:ieu-a-1082	TRUE	reported	igd
126	0.0855	148358209	1187	6	6.1546e-13	-0.612858	ieu-a-1082	rs5023314	A	C	0.4588	Thyroid cancer || id:ieu-a-1082	TRUE	reported	igd
127	0.0962	166662128	1187	6	1.63305e-113	-2.07864	ieu-a-1082	rs1610315	A	C	0.475	Thyroid cancer || id:ieu-a-1082	TRUE	reported	igd
128	0.1644	14038947	1187	6	2.32006e-47	2.08989	ieu-a-1082	rs9464641	G	T	0.1779	Thyroid cancer || id:ieu-a-1082	TRUE	reported	igd
129	0.09255	17122836	1187	6	5.19159e-11	0.604316	ieu-a-1082	rs9350030	G	T	0.3271	Thyroid cancer || id:ieu-a-1082	TRUE	reported	igd
130	0.0871	25257580	1187	6	7.96343e-12	-0.593121	ieu-a-1082	rs2690106	T	G	0.3695	Thyroid cancer || id:ieu-a-1082	TRUE	reported	igd
131	0.08499	38464626	1187	6	2.7919e-13	-0.618225	ieu-a-1082	rs7770868	A	C	0.4509	Thyroid cancer || id:ieu-a-1082	TRUE	reported	igd
132	0.0902	90120991	1187	6	3.16497e-09	0.531804	ieu-a-1082	rs1358852	C	A	0.355	Thyroid cancer || id:ieu-a-1082	TRUE	reported	igd
133	0.08548	893800	1187	6	1.07201e-13	0.632428	ieu-a-1082	rs2756315	G	T	0.5341	Thyroid cancer || id:ieu-a-1082	TRUE	reported	igd
134	0.08864	9079324	1187	6	2.05698e-09	-0.529159	ieu-a-1082	rs9406232	A	C	0.3315	Thyroid cancer || id:ieu-a-1082	TRUE	reported	igd
135	0.1259	161487794	1187	6	1.10999e-09	-0.755023	ieu-a-1082	rs4709487	T	G	0.1348	Thyroid cancer || id:ieu-a-1082	TRUE	reported	igd
136	0.1073	7920361	1187	6	6.18016e-156	2.62073	ieu-a-1082	rs1594467	G	A	0.6349	Thyroid cancer || id:ieu-a-1082	TRUE	reported	igd
137	0.09155	44469505	1187	6	9.43192e-15	-0.703804	ieu-a-1082	rs6919522	A	C	0.298	Thyroid cancer || id:ieu-a-1082	TRUE	reported	igd
138	0.08765	106368709	1187	6	3.57602e-08	-0.481591	ieu-a-1082	rs9386492	A	C	0.3493	Thyroid cancer || id:ieu-a-1082	TRUE	reported	igd
139	0.08547	137079542	1187	6	2.13201e-10	-0.540941	ieu-a-1082	rs4896219	A	C	0.4167	Thyroid cancer || id:ieu-a-1082	TRUE	reported	igd
140	0.08478	163647830	1187	6	3.15e-10	-0.531709	ieu-a-1082	rs12210929	A	C	0.462	Thyroid cancer || id:ieu-a-1082	TRUE	reported	igd
141	0.08448	75284941	1187	7	1.11199e-08	-0.481429	ieu-a-1082	rs2867803	A	C	0.4428	Thyroid cancer || id:ieu-a-1082	TRUE	reported	igd
142	0.1086	83795479	1187	7	3.50671e-88	-2.01741	ieu-a-1082	rs6946868	C	A	0.2749	Thyroid cancer || id:ieu-a-1082	TRUE	reported	igd
143	0.08724	100486035	1187	7	2.71894e-13	-0.634312	ieu-a-1082	rs2720392	A	C	0.3642	Thyroid cancer || id:ieu-a-1082	TRUE	reported	igd
144	0.08515	129933481	1187	7	1.42102e-15	-0.67629	ieu-a-1082	rs10954267	A	C	0.4948	Thyroid cancer || id:ieu-a-1082	TRUE	reported	igd
145	0.08535	137650044	1187	7	9.93505e-09	-0.487966	ieu-a-1082	rs274012	A	C	0.5534	Thyroid cancer || id:ieu-a-1082	TRUE	reported	igd
146	0.101	40006195	1187	7	1.93019e-93	-1.96184	ieu-a-1082	rs1082023	T	G	0.323	Thyroid cancer || id:ieu-a-1082	TRUE	reported	igd
147	0.08559	112095782	1187	7	1.17101e-10	-0.549566	ieu-a-1082	rs6944364	G	T	0.4399	Thyroid cancer || id:ieu-a-1082	TRUE	reported	igd
148	0.08762	50191216	1187	7	2.41602e-09	-0.521044	ieu-a-1082	rs10260654	T	G	0.356	Thyroid cancer || id:ieu-a-1082	TRUE	reported	igd
149	0.0879	85593608	1187	7	1.74598e-08	-0.493805	ieu-a-1082	rs10952871	T	G	0.351	Thyroid cancer || id:ieu-a-1082	TRUE	reported	igd
150	0.0858	144277757	1187	7	1.06101e-08	-0.489193	ieu-a-1082	rs7781839	A	C	0.5728	Thyroid cancer || id:ieu-a-1082	TRUE	reported	igd
151	0.1871	150992226	1187	7	1.75792e-75	2.76208	ieu-a-1082	rs219254	G	A	0.8548	Thyroid cancer || id:ieu-a-1082	TRUE	reported	igd
152	0.08777	5167160	1187	7	1.05196e-11	-0.594026	ieu-a-1082	rs9655048	A	C	0.3583	Thyroid cancer || id:ieu-a-1082	TRUE	reported	igd
153	0.1056	15528256	1187	7	5.39511e-11	0.685774	ieu-a-1082	rs4721443	G	T	0.804	Thyroid cancer || id:ieu-a-1082	TRUE	reported	igd
154	0.09206	16440023	1187	7	4.55198e-09	-0.537341	ieu-a-1082	rs6949292	A	C	0.2968	Thyroid cancer || id:ieu-a-1082	TRUE	reported	igd
155	0.1197	64254791	1187	7	2.65399e-79	2.06593	ieu-a-1082	rs10949938	T	G	0.7805	Thyroid cancer || id:ieu-a-1082	TRUE	reported	igd
156	0.08455	104115294	1187	7	2.24698e-15	0.666895	ieu-a-1082	rs17137948	A	C	0.5191	Thyroid cancer || id:ieu-a-1082	TRUE	reported	igd
157	0.1109	11783917	1187	7	5.20955e-16	-0.882856	ieu-a-1082	rs1467345	A	G	0.1736	Thyroid cancer || id:ieu-a-1082	TRUE	reported	igd
158	0.1062	32854040	1187	7	2.15278e-103	2.13962	ieu-a-1082	rs11975969	G	T	0.6931	Thyroid cancer || id:ieu-a-1082	TRUE	reported	igd
159	0.08707	66672143	1187	7	1.13999e-09	-0.528273	ieu-a-1082	rs6951443	A	C	0.5835	Thyroid cancer || id:ieu-a-1082	TRUE	reported	igd
160	0.1417	75406913	1187	7	1.64437e-108	-2.6709	ieu-a-1082	rs2868166	A	C	0.2195	Thyroid cancer || id:ieu-a-1082	TRUE	reported	igd
161	0.08615	70834713	1187	8	1.48799e-09	0.519026	ieu-a-1082	rs4738050	G	T	0.6179	Thyroid cancer || id:ieu-a-1082	TRUE	reported	igd
162	0.08884	123467576	1187	8	1.119e-09	0.53883	ieu-a-1082	rs2981073	C	A	0.3802	Thyroid cancer || id:ieu-a-1082	TRUE	reported	igd
163	0.08475	141222648	1187	8	2.3681e-11	-0.564226	ieu-a-1082	rs6578080	T	G	0.4274	Thyroid cancer || id:ieu-a-1082	TRUE	reported	igd
164	0.09109	1363967	1187	8	2.02395e-47	1.29088	ieu-a-1082	rs1019024	C	T	0.4387	Thyroid cancer || id:ieu-a-1082	TRUE	reported	igd
165	0.09031	13582367	1187	8	1.47601e-09	-0.543693	ieu-a-1082	rs1481897	A	C	0.318	Thyroid cancer || id:ieu-a-1082	TRUE	reported	igd
166	0.08945	72586292	1187	8	8.82064e-13	-0.635822	ieu-a-1082	rs2911738	G	T	0.3306	Thyroid cancer || id:ieu-a-1082	TRUE	reported	igd
167	0.09269	127050415	1187	8	1.10301e-09	0.561943	ieu-a-1082	rs1552706	T	G	0.7109	Thyroid cancer || id:ieu-a-1082	TRUE	reported	igd
168	0.1344	135905576	1187	8	1.49486e-82	-2.29165	ieu-a-1082	rs4358768	T	G	0.2048	Thyroid cancer || id:ieu-a-1082	TRUE	reported	igd
169	0.1254	19536790	1187	8	8.20729e-75	-2.08586	ieu-a-1082	rs4922081	A	C	0.2111	Thyroid cancer || id:ieu-a-1082	TRUE	reported	igd
170	0.08906	30535660	1187	8	3.47136e-13	-0.644167	ieu-a-1082	rs3594	A	C	0.3292	Thyroid cancer || id:ieu-a-1082	TRUE	reported	igd
171	0.0856	84764257	1187	8	1.11301e-09	0.519984	ieu-a-1082	rs11786147	G	T	0.4327	Thyroid cancer || id:ieu-a-1082	TRUE	reported	igd
172	0.08502	809079	1187	8	4.60257e-12	0.586119	ieu-a-1082	rs2336409	C	A	0.4862	Thyroid cancer || id:ieu-a-1082	TRUE	reported	igd
173	0.09437	55511676	1187	8	1.16788e-91	-1.84137	ieu-a-1082	rs7823055	T	G	0.3783	Thyroid cancer || id:ieu-a-1082	TRUE	reported	igd
174	0.1195	108647423	1187	8	1.45111e-75	-2.01741	ieu-a-1082	rs9297398	C	A	0.2131	Thyroid cancer || id:ieu-a-1082	TRUE	reported	igd
175	0.08591	124971455	1187	8	1.93108e-11	0.574364	ieu-a-1082	rs11993947	G	T	0.439	Thyroid cancer || id:ieu-a-1082	TRUE	reported	igd
176	0.09803	13613335	1187	8	1.58701e-10	0.622725	ieu-a-1082	rs6984781	G	T	0.2732	Thyroid cancer || id:ieu-a-1082	TRUE	reported	igd
177	0.1503	27532654	1187	8	1.35207e-63	-2.21733	ieu-a-1082	rs2640734	T	C	0.1522	Thyroid cancer || id:ieu-a-1082	TRUE	reported	igd
178	0.08974	87201127	1187	8	1.84599e-08	0.503197	ieu-a-1082	rs7815102	G	T	0.3462	Thyroid cancer || id:ieu-a-1082	TRUE	reported	igd
179	0.08988	96112796	1187	8	2.121e-09	0.535973	ieu-a-1082	rs6471521	C	A	0.6766	Thyroid cancer || id:ieu-a-1082	TRUE	reported	igd
180	0.1128	107658187	1187	8	4.04017e-88	2.07545	ieu-a-1082	rs3101528	G	T	0.7392	Thyroid cancer || id:ieu-a-1082	TRUE	reported	igd
181	0.08421	113060439	1187	9	1.12899e-08	0.47965	ieu-a-1082	rs7869617	C	A	0.5094	Thyroid cancer || id:ieu-a-1082	TRUE	reported	igd
182	0.1092	119179876	1187	9	8.72007e-09	-0.622689	ieu-a-1082	rs7866443	A	C	0.1795	Thyroid cancer || id:ieu-a-1082	TRUE	reported	igd
183	0.09026	135775203	1187	9	1.62892e-52	-1.34861	ieu-a-1082	rs2250057	A	C	0.407	Thyroid cancer || id:ieu-a-1082	TRUE	reported	igd
184	0.1487	14993419	1187	9	4.84953e-71	2.30409	ieu-a-1082	rs4548277	T	G	0.8429	Thyroid cancer || id:ieu-a-1082	TRUE	reported	igd
185	0.1078	35817579	1187	9	2.64119e-78	-1.89712	ieu-a-1082	rs13292880	A	C	0.2652	Thyroid cancer || id:ieu-a-1082	TRUE	reported	igd
186	0.08441	100588839	1187	9	4.12477e-11	-0.555034	ieu-a-1082	rs7848973	G	A	0.527	Thyroid cancer || id:ieu-a-1082	TRUE	reported	igd
187	0.1069	79429800	1187	9	1.43285e-94	2.05416	ieu-a-1082	rs10124357	C	T	0.7295	Thyroid cancer || id:ieu-a-1082	TRUE	reported	igd
188	0.1027	16446156	1187	9	8.87565e-88	1.92552	ieu-a-1082	rs4961718	C	A	0.7053	Thyroid cancer || id:ieu-a-1082	TRUE	reported	igd
189	0.1038	122960228	1187	9	5.51315e-11	-0.674325	ieu-a-1082	rs1860990	T	G	0.2041	Thyroid cancer || id:ieu-a-1082	TRUE	reported	igd
190	0.08892	2224135	1187	9	3.36403e-09	0.523911	ieu-a-1082	rs7858672	G	T	0.6538	Thyroid cancer || id:ieu-a-1082	TRUE	reported	igd
191	0.1346	5494438	1187	9	4.67197e-56	-1.93033	ieu-a-1082	rs7034893	C	T	0.1582	Thyroid cancer || id:ieu-a-1082	TRUE	reported	igd
192	0.1119	28064690	1187	9	4.6505e-12	-0.763141	ieu-a-1082	rs10812736	A	C	0.1699	Thyroid cancer || id:ieu-a-1082	TRUE	reported	igd
193	0.1186	35460769	1187	9	7.52489e-11	-0.760784	ieu-a-1082	rs1971100	T	G	0.1458	Thyroid cancer || id:ieu-a-1082	TRUE	reported	igd
194	0.08603	74130286	1187	9	1.05699e-10	0.553559	ieu-a-1082	rs10869031	G	T	0.5979	Thyroid cancer || id:ieu-a-1082	TRUE	reported	igd
195	0.08793	90879921	1187	9	2.14882e-13	-0.641884	ieu-a-1082	rs1887387	T	C	0.3552	Thyroid cancer || id:ieu-a-1082	TRUE	reported	igd
196	0.09882	119947461	1187	9	3.80189e-106	2.05338	ieu-a-1082	rs6478287	G	T	0.6341	Thyroid cancer || id:ieu-a-1082	TRUE	reported	igd
197	0.09684	139111870	1187	9	9.93802e-11	-0.621943	ieu-a-1082	rs7849585	T	G	0.2498	Thyroid cancer || id:ieu-a-1082	TRUE	reported	igd
198	0.08671	2297365	1187	10	3.91381e-13	-0.626236	ieu-a-1082	rs7909838	A	C	0.3683	Thyroid cancer || id:ieu-a-1082	TRUE	reported	igd
199	0.1023	25466693	1187	10	1.36773e-104	2.08667	ieu-a-1082	rs1001948	C	A	0.6861	Thyroid cancer || id:ieu-a-1082	TRUE	reported	igd
200	0.2435	28568378	1187	10	5.00611e-32	-2.36542	ieu-a-1082	rs11006981	C	A	0.06557	Thyroid cancer || id:ieu-a-1082	TRUE	reported	igd
201	0.113	82715404	1187	10	1.639e-09	-0.673737	ieu-a-1082	rs9988716	A	C	0.1627	Thyroid cancer || id:ieu-a-1082	TRUE	reported	igd
202	0.1473	91212595	1187	10	2.77779e-14	-1.08146	ieu-a-1082	rs2026912	A	C	0.09948	Thyroid cancer || id:ieu-a-1082	TRUE	reported	igd
203	0.1168	13863721	1187	10	4.46889e-34	1.36226	ieu-a-1082	rs7904993	C	T	0.2352	Thyroid cancer || id:ieu-a-1082	TRUE	reported	igd
204	0.08543	128608985	1187	10	1.17301e-13	0.631112	ieu-a-1082	rs4255455	C	A	0.553	Thyroid cancer || id:ieu-a-1082	TRUE	reported	igd
205	0.08663	1765025	1187	10	3.76964e-12	-0.599386	ieu-a-1082	rs7907903	T	G	0.5648	Thyroid cancer || id:ieu-a-1082	TRUE	reported	igd
206	0.08914	71300334	1187	10	1.04689e-49	1.29755	ieu-a-1082	rs754038	C	A	0.5172	Thyroid cancer || id:ieu-a-1082	TRUE	reported	igd
207	0.09634	75798148	1187	10	7.78037e-16	0.768302	ieu-a-1082	rs10762573	C	A	0.7425	Thyroid cancer || id:ieu-a-1082	TRUE	reported	igd
208	0.09282	110225049	1187	10	3.81681e-12	0.640365	ieu-a-1082	rs6584869	C	A	0.7131	Thyroid cancer || id:ieu-a-1082	TRUE	reported	igd
209	0.09473	3133541	1187	10	2.11349e-107	-1.99731	ieu-a-1082	rs4881077	A	C	0.4654	Thyroid cancer || id:ieu-a-1082	TRUE	reported	igd
210	0.08544	44172133	1187	10	2.65198e-08	0.473747	ieu-a-1082	rs2484667	C	A	0.4435	Thyroid cancer || id:ieu-a-1082	TRUE	reported	igd
211	0.09534	49897219	1187	10	2.64789e-20	-0.869407	ieu-a-1082	rs950275	A	C	0.2718	Thyroid cancer || id:ieu-a-1082	TRUE	reported	igd
212	0.09054	54929003	1187	10	6.99101e-10	-0.555649	ieu-a-1082	rs12782349	A	C	0.3045	Thyroid cancer || id:ieu-a-1082	TRUE	reported	igd
213	0.1095	50899856	1187	10	2.92617e-83	1.974	ieu-a-1082	rs4143816	T	G	0.7455	Thyroid cancer || id:ieu-a-1082	TRUE	reported	igd
214	0.08545	103164342	1187	10	1.66917e-11	0.573233	ieu-a-1082	rs10786634	G	T	0.5246	Thyroid cancer || id:ieu-a-1082	TRUE	reported	igd
215	0.08591	109211106	1187	10	4.6752e-11	-0.563172	ieu-a-1082	rs11592120	T	G	0.3876	Thyroid cancer || id:ieu-a-1082	TRUE	reported	igd
216	0.08824	120758823	1187	10	1.19895e-13	-0.650854	ieu-a-1082	rs10787889	T	G	0.3478	Thyroid cancer || id:ieu-a-1082	TRUE	reported	igd
217	0.1193	128442327	1187	10	6.5268e-82	-2.09476	ieu-a-1082	rs4962362	C	A	0.2363	Thyroid cancer || id:ieu-a-1082	TRUE	reported	igd
218	0.09027	133089795	1187	11	2.55682e-16	0.733761	ieu-a-1082	rs935990	C	A	0.6852	Thyroid cancer || id:ieu-a-1082	TRUE	reported	igd
219	0.09586	8103104	1187	11	5.05825e-117	-2.09883	ieu-a-1082	rs11041733	T	G	0.4017	Thyroid cancer || id:ieu-a-1082	TRUE	reported	igd
220	0.08526	19953492	1187	11	9.00326e-12	-0.579461	ieu-a-1082	rs10833197	A	C	0.431	Thyroid cancer || id:ieu-a-1082	TRUE	reported	igd
221	0.08632	40756460	1187	11	2.09402e-09	-0.515336	ieu-a-1082	rs11036050	A	C	0.3838	Thyroid cancer || id:ieu-a-1082	TRUE	reported	igd
222	0.08493	48558249	1187	11	1.2659e-12	-0.600386	ieu-a-1082	rs4882110	T	G	0.4655	Thyroid cancer || id:ieu-a-1082	TRUE	reported	igd
223	0.09472	82312014	1187	11	3.11301e-08	0.521887	ieu-a-1082	rs948018	A	C	0.7327	Thyroid cancer || id:ieu-a-1082	TRUE	reported	igd
224	0.1073	100414877	1187	11	2.57199e-08	0.592578	ieu-a-1082	rs1216502	C	A	0.8162	Thyroid cancer || id:ieu-a-1082	TRUE	reported	igd
225	0.08469	63095411	1187	11	2.81709e-15	-0.665532	ieu-a-1082	rs1193787	T	C	0.464	Thyroid cancer || id:ieu-a-1082	TRUE	reported	igd
226	0.08457	93812665	1187	11	3.48201e-10	-0.528862	ieu-a-1082	rs1401186	A	C	0.5111	Thyroid cancer || id:ieu-a-1082	TRUE	reported	igd
227	0.1547	134410837	1187	11	1.42692e-77	-2.45877	ieu-a-1082	rs10894838	T	G	0.1618	Thyroid cancer || id:ieu-a-1082	TRUE	reported	igd
228	0.159	74086308	1187	11	1.20504e-65	2.33904	ieu-a-1082	rs662393	G	T	0.8537	Thyroid cancer || id:ieu-a-1082	TRUE	reported	igd
229	0.08434	132094466	1187	11	5.92598e-10	0.520708	ieu-a-1082	rs1868534	G	T	0.5171	Thyroid cancer || id:ieu-a-1082	TRUE	reported	igd
230	0.1175	2880009	1187	11	1.5417e-104	-2.3086	ieu-a-1082	rs10832835	C	A	0.2502	Thyroid cancer || id:ieu-a-1082	TRUE	reported	igd
231	0.08711	24359477	1187	11	2.103e-09	0.520035	ieu-a-1082	rs1822338	C	A	0.6276	Thyroid cancer || id:ieu-a-1082	TRUE	reported	igd
232	0.09198	88650737	1187	11	3.95822e-11	0.604221	ieu-a-1082	rs630573	C	A	0.708	Thyroid cancer || id:ieu-a-1082	TRUE	reported	igd
233	0.0962	119751585	1187	11	3.95913e-36	1.18111	ieu-a-1082	rs895649	G	A	0.3754	Thyroid cancer || id:ieu-a-1082	TRUE	reported	igd
234	0.09125	63044181	1187	12	3.76617e-13	0.658556	ieu-a-1082	rs10877902	T	G	0.3463	Thyroid cancer || id:ieu-a-1082	TRUE	reported	igd
235	0.08994	117722341	1187	12	4.77101e-10	-0.557568	ieu-a-1082	rs10744891	T	G	0.3274	Thyroid cancer || id:ieu-a-1082	TRUE	reported	igd
236	0.0856	93653808	1187	12	2.52802e-08	-0.475613	ieu-a-1082	rs10777489	G	T	0.5295	Thyroid cancer || id:ieu-a-1082	TRUE	reported	igd
237	0.09315	99692723	1187	12	2.59896e-11	-0.617298	ieu-a-1082	rs1032389	A	C	0.2812	Thyroid cancer || id:ieu-a-1082	TRUE	reported	igd
238	0.09024	6451590	1187	12	2.39221e-11	0.599657	ieu-a-1082	rs4149570	C	A	0.6911	Thyroid cancer || id:ieu-a-1082	TRUE	reported	igd
239	0.1008	73412222	1187	12	2.65601e-09	-0.59602	ieu-a-1082	rs2885280	A	C	0.2278	Thyroid cancer || id:ieu-a-1082	TRUE	reported	igd
240	0.1081	129200924	1187	12	1.25499e-08	0.60991	ieu-a-1082	rs4760566	C	A	0.8155	Thyroid cancer || id:ieu-a-1082	TRUE	reported	igd
241	0.08862	17387703	1187	12	1.05706e-11	0.599657	ieu-a-1082	rs1513052	C	A	0.6588	Thyroid cancer || id:ieu-a-1082	TRUE	reported	igd
242	0.09884	30938922	1187	12	2.10863e-110	2.09395	ieu-a-1082	rs1485354	C	A	0.6264	Thyroid cancer || id:ieu-a-1082	TRUE	reported	igd
243	0.08952	41794490	1187	12	3.04018e-12	-0.621199	ieu-a-1082	rs4768352	T	G	0.3316	Thyroid cancer || id:ieu-a-1082	TRUE	reported	igd
244	0.09341	102127262	1187	12	1.66598e-08	-0.524756	ieu-a-1082	rs10860779	A	C	0.2764	Thyroid cancer || id:ieu-a-1082	TRUE	reported	igd
245	0.08493	118866406	1187	12	4.44795e-09	-0.496923	ieu-a-1082	rs4766901	T	G	0.4843	Thyroid cancer || id:ieu-a-1082	TRUE	reported	igd
246	0.08486	13101454	1187	12	8.53493e-14	-0.63036	ieu-a-1082	rs7294444	T	G	0.4271	Thyroid cancer || id:ieu-a-1082	TRUE	reported	igd
247	0.09625	29590845	1187	12	1.02802e-97	1.92758	ieu-a-1082	rs6487825	G	T	0.6451	Thyroid cancer || id:ieu-a-1082	TRUE	reported	igd
248	0.1772	55062497	1187	12	3.86999e-08	-0.94469	ieu-a-1082	rs1145012	A	C	0.0625	Thyroid cancer || id:ieu-a-1082	TRUE	reported	igd
249	0.4569	85399747	1187	12	2.86484e-43	-3.81263	ieu-a-1082	rs7301555	T	G	0.06687	Thyroid cancer || id:ieu-a-1082	TRUE	reported	igd
250	0.1041	56100889	1187	13	2.20201e-08	-0.578569	ieu-a-1082	rs9537154	A	C	0.2007	Thyroid cancer || id:ieu-a-1082	TRUE	reported	igd
251	0.08447	80168006	1187	13	3.81197e-08	-0.463105	ieu-a-1082	rs1414154	A	C	0.5004	Thyroid cancer || id:ieu-a-1082	TRUE	reported	igd
252	0.2053	104012768	1187	13	4.12572e-58	-2.65073	ieu-a-1082	rs9558058	T	G	0.1105	Thyroid cancer || id:ieu-a-1082	TRUE	reported	igd
253	0.09573	41025396	1187	13	1.07152e-103	1.98268	ieu-a-1082	rs2802523	C	A	0.5852	Thyroid cancer || id:ieu-a-1082	TRUE	reported	igd
254	0.1218	23170754	1187	13	2.77971e-13	-0.872274	ieu-a-1082	rs9578483	A	C	0.1392	Thyroid cancer || id:ieu-a-1082	TRUE	reported	igd
255	0.08628	107088897	1187	13	7.43601e-10	-0.529329	ieu-a-1082	rs9514535	A	C	0.3709	Thyroid cancer || id:ieu-a-1082	TRUE	reported	igd
256	0.0897	36947826	1187	13	1.15499e-09	0.543693	ieu-a-1082	rs9547491	G	T	0.6858	Thyroid cancer || id:ieu-a-1082	TRUE	reported	igd
257	0.08695	50370004	1187	13	2.05599e-09	-0.519194	ieu-a-1082	rs9535343	T	G	0.3593	Thyroid cancer || id:ieu-a-1082	TRUE	reported	igd
258	0.08811	69598658	1187	13	4.70544e-12	-0.606236	ieu-a-1082	rs7985861	A	C	0.3475	Thyroid cancer || id:ieu-a-1082	TRUE	reported	igd
259	0.1192	108998914	1187	13	1.42004e-65	-1.88717	ieu-a-1082	rs17381234	G	A	0.2052	Thyroid cancer || id:ieu-a-1082	TRUE	reported	igd
260	0.08626	25533831	1187	13	1.80219e-15	0.682405	ieu-a-1082	rs2483374	C	A	0.6016	Thyroid cancer || id:ieu-a-1082	TRUE	reported	igd
261	0.08585	53053768	1187	13	4.19662e-16	0.694548	ieu-a-1082	rs4884522	A	C	0.5282	Thyroid cancer || id:ieu-a-1082	TRUE	reported	igd
262	0.2104	59445576	1187	13	2.65705e-46	-2.46876	ieu-a-1082	rs1577026	A	C	0.09253	Thyroid cancer || id:ieu-a-1082	TRUE	reported	igd
263	0.08709	78958569	1187	13	9.6241e-10	0.530858	ieu-a-1082	rs2243497	C	A	0.6178	Thyroid cancer || id:ieu-a-1082	TRUE	reported	igd
264	0.09026	91515582	1187	13	2.41991e-13	-0.657002	ieu-a-1082	rs7998196	G	T	0.6353	Thyroid cancer || id:ieu-a-1082	TRUE	reported	igd
265	0.09342	94100353	1187	13	1.72982e-12	0.654504	ieu-a-1082	rs9516234	C	A	0.7173	Thyroid cancer || id:ieu-a-1082	TRUE	reported	igd
266	0.08517	25043068	1187	14	4.41804e-09	0.498403	ieu-a-1082	rs1885597	G	T	0.5337	Thyroid cancer || id:ieu-a-1082	TRUE	reported	igd
267	0.1133	72888427	1187	14	1.55418e-47	1.55878	ieu-a-1082	rs2239214	G	A	0.2728	Thyroid cancer || id:ieu-a-1082	TRUE	reported	igd
268	0.09848	91619960	1187	14	3.58096e-10	-0.613228	ieu-a-1082	rs4904753	T	G	0.2344	Thyroid cancer || id:ieu-a-1082	TRUE	reported	igd
269	0.09982	99150918	1187	14	8.71907e-09	-0.570753	ieu-a-1082	rs17600706	T	G	0.223	Thyroid cancer || id:ieu-a-1082	TRUE	reported	igd
270	0.08528	22491095	1187	14	3.3861e-13	0.61804	ieu-a-1082	rs8019424	G	T	0.5314	Thyroid cancer || id:ieu-a-1082	TRUE	reported	igd
271	0.1255	23592491	1187	14	2.25798e-08	-0.692547	ieu-a-1082	rs17256058	T	G	0.1303	Thyroid cancer || id:ieu-a-1082	TRUE	reported	igd
272	0.09594	46933240	1187	14	2.05494e-12	-0.669235	ieu-a-1082	rs12433740	T	G	0.2538	Thyroid cancer || id:ieu-a-1082	TRUE	reported	igd
273	0.0943	94937886	1187	14	7.24436e-108	-1.9929	ieu-a-1082	rs1547039	A	C	0.4527	Thyroid cancer || id:ieu-a-1082	TRUE	reported	igd
274	0.08758	55330141	1187	15	1.80219e-14	-0.667829	ieu-a-1082	rs11638590	C	A	0.566	Thyroid cancer || id:ieu-a-1082	TRUE	reported	igd
275	0.1139	50318197	1187	15	4.42385e-11	-0.740239	ieu-a-1082	rs2414003	T	G	0.161	Thyroid cancer || id:ieu-a-1082	TRUE	reported	igd
276	0.08451	76531520	1187	15	1.29601e-09	0.511026	ieu-a-1082	rs4886485	C	A	0.4774	Thyroid cancer || id:ieu-a-1082	TRUE	reported	igd
277	0.08911	82391020	1187	15	5.44252e-11	0.581785	ieu-a-1082	rs1827488	G	T	0.6646	Thyroid cancer || id:ieu-a-1082	TRUE	reported	igd
278	0.1261	92264467	1187	15	1.532e-08	-0.704006	ieu-a-1082	rs8043171	T	G	0.1259	Thyroid cancer || id:ieu-a-1082	TRUE	reported	igd
279	0.09177	33812915	1187	15	1.51391e-12	0.645119	ieu-a-1082	rs8026464	C	A	0.6928	Thyroid cancer || id:ieu-a-1082	TRUE	reported	igd
280	0.1105	45420718	1187	15	1.41906e-103	2.20003	ieu-a-1082	rs1365242	C	A	0.7255	Thyroid cancer || id:ieu-a-1082	TRUE	reported	igd
281	0.08938	57698962	1187	15	1.0349e-13	-0.66068	ieu-a-1082	rs1511954	T	G	0.3276	Thyroid cancer || id:ieu-a-1082	TRUE	reported	igd
282	0.09325	71909490	1187	15	1.28899e-10	-0.59602	ieu-a-1082	rs1983033	A	C	0.2848	Thyroid cancer || id:ieu-a-1082	TRUE	reported	igd
283	0.1049	100681868	1187	15	9.57194e-101	-2.09476	ieu-a-1082	rs4564540	T	G	0.3152	Thyroid cancer || id:ieu-a-1082	TRUE	reported	igd
284	0.1057	29741156	1187	15	1.52757e-115	-2.2462	ieu-a-1082	rs641603	T	G	0.3199	Thyroid cancer || id:ieu-a-1082	TRUE	reported	igd
285	0.1224	37186014	1187	15	6.63437e-82	2.13369	ieu-a-1082	rs12908044	A	C	0.7752	Thyroid cancer || id:ieu-a-1082	TRUE	reported	igd
286	0.09119	12342674	1187	16	2.66624e-11	0.604404	ieu-a-1082	rs6498272	T	G	0.6923	Thyroid cancer || id:ieu-a-1082	TRUE	reported	igd
287	0.7135	84028014	1187	16	3.28322e-42	-4.65111	ieu-a-1082	rs2292324	G	C	0.06173	Thyroid cancer || id:ieu-a-1082	TRUE	reported	igd
288	0.08909	9668433	1187	16	1.78484e-12	0.624741	ieu-a-1082	rs12925224	G	T	0.6688	Thyroid cancer || id:ieu-a-1082	TRUE	reported	igd
289	0.09117	83214480	1187	16	5.25497e-10	-0.563523	ieu-a-1082	rs7188594	A	C	0.3056	Thyroid cancer || id:ieu-a-1082	TRUE	reported	igd
290	0.08528	83628580	1187	16	3.31589e-11	-0.563523	ieu-a-1082	rs12595914	T	G	0.4533	Thyroid cancer || id:ieu-a-1082	TRUE	reported	igd
291	0.08694	87842141	1187	16	1.45201e-08	-0.491031	ieu-a-1082	rs6540082	T	G	0.5964	Thyroid cancer || id:ieu-a-1082	TRUE	reported	igd
292	0.08677	2328650	1187	16	2.58e-08	-0.481752	ieu-a-1082	rs150929	T	G	0.3651	Thyroid cancer || id:ieu-a-1082	TRUE	reported	igd
293	0.09706	55278599	1187	16	2.31798e-08	0.539397	ieu-a-1082	rs30958	G	T	0.7539	Thyroid cancer || id:ieu-a-1082	TRUE	reported	igd
294	0.2692	88934674	1187	16	7.6542e-43	2.82197	ieu-a-1082	rs8062459	G	A	0.122	Thyroid cancer || id:ieu-a-1082	TRUE	reported	igd
295	0.0896	29283230	1187	16	1.358e-53	1.35363	ieu-a-1082	rs3844222	G	T	0.5621	Thyroid cancer || id:ieu-a-1082	TRUE	reported	igd
296	0.09559	55883761	1187	16	1.16399e-09	0.578391	ieu-a-1082	rs7186875	C	A	0.7331	Thyroid cancer || id:ieu-a-1082	TRUE	reported	igd
297	0.09786	70711674	1187	17	9.31108e-122	2.18214	ieu-a-1082	rs2567501	C	A	0.5235	Thyroid cancer || id:ieu-a-1082	TRUE	reported	igd
298	0.08544	60171809	1187	17	2.94002e-08	0.472567	ieu-a-1082	rs8076927	G	T	0.5835	Thyroid cancer || id:ieu-a-1082	TRUE	reported	igd
299	0.09994	77866952	1187	17	1.38899e-09	0.601115	ieu-a-1082	rs6565631	C	A	0.7751	Thyroid cancer || id:ieu-a-1082	TRUE	reported	igd
300	0.08616	28268800	1187	17	1.72898e-10	0.548008	ieu-a-1082	rs4567782	C	A	0.6109	Thyroid cancer || id:ieu-a-1082	TRUE	reported	igd
301	0.09028	13628787	1187	17	3.95822e-18	-0.776964	ieu-a-1082	rs4792390	A	C	0.3199	Thyroid cancer || id:ieu-a-1082	TRUE	reported	igd
302	0.09111	49336793	1187	17	1.39901e-08	0.514834	ieu-a-1082	rs9889777	C	A	0.6923	Thyroid cancer || id:ieu-a-1082	TRUE	reported	igd
303	0.09359	13974987	1187	18	1.52195e-14	0.71335	ieu-a-1082	rs6505863	C	A	0.7157	Thyroid cancer || id:ieu-a-1082	TRUE	reported	igd
304	0.09555	64180050	1187	18	1.57398e-107	2.01066	ieu-a-1082	rs2156354	G	T	0.6064	Thyroid cancer || id:ieu-a-1082	TRUE	reported	igd
305	0.0908	2547500	1187	18	2.95393e-62	-1.47622	ieu-a-1082	rs2677879	T	G	0.4297	Thyroid cancer || id:ieu-a-1082	TRUE	reported	igd
306	0.0856	24586952	1187	18	1.09001e-09	0.519984	ieu-a-1082	rs1154205	G	T	0.4628	Thyroid cancer || id:ieu-a-1082	TRUE	reported	igd
307	0.108	31285269	1187	18	1.02589e-79	1.91596	ieu-a-1082	rs7234149	C	A	0.7336	Thyroid cancer || id:ieu-a-1082	TRUE	reported	igd
308	0.4175	36040352	1187	18	1.81886e-54	-3.89026	ieu-a-1082	rs10502692	T	C	0.07807	Thyroid cancer || id:ieu-a-1082	TRUE	reported	igd
309	0.1013	43341772	1187	18	4.38531e-96	-1.99437	ieu-a-1082	rs550201	C	A	0.3326	Thyroid cancer || id:ieu-a-1082	TRUE	reported	igd
310	0.1007	33118693	1187	18	1.56801e-08	-0.565634	ieu-a-1082	rs17647119	A	C	0.2214	Thyroid cancer || id:ieu-a-1082	TRUE	reported	igd
311	0.2471	2419068	1187	18	6.03532e-24	-2.12528	ieu-a-1082	rs8095811	G	T	0.05434	Thyroid cancer || id:ieu-a-1082	TRUE	reported	igd
312	0.08744	53803363	1187	18	7.83971e-13	-0.623435	ieu-a-1082	rs1792746	A	C	0.3795	Thyroid cancer || id:ieu-a-1082	TRUE	reported	igd
313	0.08528	54011876	1187	18	3.69496e-08	0.468245	ieu-a-1082	rs10513889	C	A	0.5832	Thyroid cancer || id:ieu-a-1082	TRUE	reported	igd
314	0.09942	67207852	1187	18	1.08193e-91	-1.92073	ieu-a-1082	rs1442664	T	G	0.3339	Thyroid cancer || id:ieu-a-1082	TRUE	reported	igd
315	0.09313	859214	1187	19	4.87304e-12	-0.639227	ieu-a-1082	rs1683564	A	C	0.2865	Thyroid cancer || id:ieu-a-1082	TRUE	reported	igd
316	0.08519	41058802	1187	19	6.21012e-12	-0.583332	ieu-a-1082	rs4332846	A	C	0.5443	Thyroid cancer || id:ieu-a-1082	TRUE	reported	igd
317	0.1043	16171361	1187	19	2.88403e-09	0.614645	ieu-a-1082	rs4808027	G	T	0.23	Thyroid cancer || id:ieu-a-1082	TRUE	reported	igd
318	0.08798	52216563	1187	19	2.16202e-08	0.491023	ieu-a-1082	rs3829647	G	T	0.6535	Thyroid cancer || id:ieu-a-1082	TRUE	reported	igd
319	0.09519	10157219	1187	19	8.52707e-18	0.809232	ieu-a-1082	rs11883054	G	T	0.7254	Thyroid cancer || id:ieu-a-1082	TRUE	reported	igd
320	0.08627	45660136	1187	19	3.05802e-10	0.541161	ieu-a-1082	rs10416371	C	A	0.4367	Thyroid cancer || id:ieu-a-1082	TRUE	reported	igd
321	0.08453	48836082	1187	19	2.19079e-13	0.617483	ieu-a-1082	rs3745720	C	A	0.5349	Thyroid cancer || id:ieu-a-1082	TRUE	reported	igd
322	0.1107	58968875	1187	19	2.70085e-90	-2.0691	ieu-a-1082	rs1077420	C	A	0.2679	Thyroid cancer || id:ieu-a-1082	TRUE	reported	igd
323	0.1049	60296529	1187	20	1.5209e-91	1.99805	ieu-a-1082	rs7271235	G	T	0.7077	Thyroid cancer || id:ieu-a-1082	TRUE	reported	igd
324	0.1053	6670381	1187	20	1.22096e-83	-1.92346	ieu-a-1082	rs6054459	T	G	0.2919	Thyroid cancer || id:ieu-a-1082	TRUE	reported	igd
325	0.09559	9184660	1187	20	3.03389e-99	1.93448	ieu-a-1082	rs8183334	G	T	0.621	Thyroid cancer || id:ieu-a-1082	TRUE	reported	igd
326	0.08508	19449317	1187	20	2.23512e-15	-0.67119	ieu-a-1082	rs6046115	T	G	0.4625	Thyroid cancer || id:ieu-a-1082	TRUE	reported	igd
327	0.1134	33536897	1187	20	1.35613e-11	-0.756513	ieu-a-1082	rs6060124	A	C	0.1651	Thyroid cancer || id:ieu-a-1082	TRUE	reported	igd
328	0.1066	38569980	1187	20	3.39797e-08	-0.584113	ieu-a-1082	rs2870132	A	C	0.1934	Thyroid cancer || id:ieu-a-1082	TRUE	reported	igd
329	0.08434	12871123	1187	20	7.73393e-10	-0.517179	ieu-a-1082	rs1321947	A	C	0.4494	Thyroid cancer || id:ieu-a-1082	TRUE	reported	igd
330	0.09254	52556084	1187	20	7.01197e-10	-0.567572	ieu-a-1082	rs886856	G	T	0.2842	Thyroid cancer || id:ieu-a-1082	TRUE	reported	igd
331	0.08564	29510893	1187	21	6.35331e-12	0.586088	ieu-a-1082	rs6516819	G	T	0.5802	Thyroid cancer || id:ieu-a-1082	TRUE	reported	igd
332	0.1152	40389491	1187	21	1.50003e-97	-2.21183	ieu-a-1082	rs2836836	T	G	0.2611	Thyroid cancer || id:ieu-a-1082	TRUE	reported	igd
333	0.08845	43698255	1187	21	1.50314e-15	0.700978	ieu-a-1082	rs4148124	C	A	0.6535	Thyroid cancer || id:ieu-a-1082	TRUE	reported	igd
334	0.08473	19362689	1187	21	5.02597e-09	0.493969	ieu-a-1082	rs197559	G	T	0.5286	Thyroid cancer || id:ieu-a-1082	TRUE	reported	igd
335	0.08952	45880800	1187	21	1.38899e-12	-0.63074	ieu-a-1082	rs2236674	A	C	0.6228	Thyroid cancer || id:ieu-a-1082	TRUE	reported	igd
336	0.08487	49215103	1187	22	3.11903e-09	-0.501536	ieu-a-1082	rs9325969	T	G	0.4614	Thyroid cancer || id:ieu-a-1082	TRUE	reported	igd
337	0.09913	47548112	1187	22	9.84011e-121	-2.18926	ieu-a-1082	rs738667	A	C	0.3791	Thyroid cancer || id:ieu-a-1082	TRUE	reported	igd
338	0.09776	32322414	1187	22	4.19759e-121	2.17068	ieu-a-1082	rs11703587	C	A	0.5074	Thyroid cancer || id:ieu-a-1082	TRUE	reported	igd
339	0.08496	33624845	1187	22	2.90469e-13	-0.617345	ieu-a-1082	rs5749581	A	C	0.5209	Thyroid cancer || id:ieu-a-1082	TRUE	reported	igd
