# Supplementary material for: Thyroid cancer and cardiovascular diseases: a Mendelian randomization study
Source: Front Cardiovasc Med. 2024 Apr 25;11:1344515. doi: 10.3389/fcvm.2024.1344515 (PMC11080944; doi:10.3389/fcvm.2024.1344515)
Supplement: Supplementary file 3 [file Datasheet2.xlsx]

## Sheet: Sheet1
Outcome	Method	nSNP	P-value	or	or_lci95	or_uci95
AF	MR Egger	328	0.591978	1.00086	0.99771	1.00403
NA	Weighted median	328	0.972796	0.999952	0.997218	1.00269
NA	Inverse variance weighted	328	0.834389	1.00019	0.998376	1.00202
NA	Simple mode	328	0.768269	0.999168	0.993656	1.00471
NA	Weighted mode	328	0.912119	1.00021	0.99651	1.00392
Outcomes Pleiotropy test Heterogeneity test
		MR-Egger				MR-Egger			Inverse-variance weighted
	Intercept	SE	Pval		Q	Q-df	Q-pval		Q	Q-df	Q-pval
AF	-0.00102699	0.00201633	0.610862		344.061	326	0.235562		344.334	327	0.244414
